# Supplementary material for: Factors Affecting the Performance of HRP2-Based Malaria Rapid Diagnostic Tests
Source: Trop Med Infect Dis. 2022 Sep 25;7(10):265. doi: 10.3390/tropicalmed7100265 (PMC9611031; doi:10.3390/tropicalmed7100265)
Supplement: Supplementary file 1 [file tropicalmed-07-00265-s001.zip]

Archive with 1 entries (1 files):
- tropicalmed-1900141-supplementary.pdf
